# Supplementary material for: Epidural Stimulation of the Lumbosacral Spinal Cord Improves Trunk Lean Distances in Individuals with Cervical Spinal Cord Injury
Source: Biomedicines. 2025 Feb 6;13(2):394. doi: 10.3390/biomedicines13020394 (PMC11853460; doi:10.3390/biomedicines13020394)
Supplement: Supplementary file 1 [file biomedicines-13-00394-s001.zip]

Archive with 8 entries (8 files):
- Figure S1.TIF
- Figure S2.TIF
- Figure S3.TIF
- Figure S4.TIF
- Figure S5.TIF
- Figure S6.tif
- Figure S7.TIF
- Figure S8.TIF
